# Supplementary material for: Biological Evaluation and Structural Analysis of Some Aminodiphenylamine Derivatives
Source: Antioxidants (Basel). 2023 Mar 13;12(3):713. doi: 10.3390/antiox12030713 (PMC10045258; doi:10.3390/antiox12030713)
Supplement: Supplementary file 1 [file antioxidants-12-00713-s001.zip]

Archive with 1 entries (1 files):
- antioxidants-2229308-supplementary.pdf
